# Supplementary material for: Immune checkpoints expression patterns in early-stage triple-negative breast cancer predict prognosis and remodel the tumor immune microenvironment
Source: Front Immunol. 2023 Feb 6;14:1073550. doi: 10.3389/fimmu.2023.1073550 (PMC9939840; doi:10.3389/fimmu.2023.1073550)
Supplement: Supplementary file 8 [file Table_1.xlsx]

## Sheet: Sheet1
Table.S1 The clinical information of TNBC in TCGA cohort and METABRIC cohort
Characteristic	TCGA-BRCA (n=123)	METABRIC (n=299)
Age
<=50	50（40.7）	107（35.8）
>50	73（59.3）	192（64.2）
Stage
Stage I	19（15.4）	62(20.7)
Stage II	77(62.6)	130(43.5)
Stage III	21(17.1)	25(8.4)
Stage IV	1(0.8)	­
NA	5(4.1)	82(27.4)
T_stage
T1	26（21.1）	122(40.8)
T2	82（66.7）	154(51.5)
T3	11（8.9）	19(6.4)
T4	2（1.6）	­
NA	2（1.6）	4(1.3)
N_stage
N0	78(63.4)	144(48.2)
N1	30(24.4)	103(34.4)
N2	9(7.3)	31(10.4)
N3	6(4.9)	21(7.0)
M_stage
M0	122(99.2)	­
M1	1(0.8)	­
Data are n (%).
