# Supplementary material for: Immune checkpoints expression patterns in early-stage triple-negative breast cancer predict prognosis and remodel the tumor immune microenvironment
Source: Front Immunol. 2023 Feb 6;14:1073550. doi: 10.3389/fimmu.2023.1073550 (PMC9939840; doi:10.3389/fimmu.2023.1073550)
Supplement: Supplementary file 12 [file Table_5.xlsx]

## Sheet: Sheet1
Table.S5 Comparison of the clinical characteristics of two cohorts
Characteristic	Total（N=421) No.(%)	Test cohort (n=210) No.(%)	Train cohort(n=211) No.(%)	P-values
Age				0.398
<=50	156(37.1)	82(52.6)	74(47.4)
>50	265(62.9)	128(48.3)	137(51.7)
Stage
Stage I	81(19,2)	40(49.4)	41(50.6)	0.379
Stage II	206(48.9)	105(51.0)	101(49.0)
Stage III	46(10.9)	28(60.9)	18(39.1)
Stage IV	1(0.2)	1(100.0)	0(0.0)
NA	87(20.7)	36(41.4)	51(58.6)
T_stage
T1	148(35.2)	80(54.1)	68(45.9)	0.542
T2	235(55.8)	111(47.2)	124(52.8)
T3	30(7.1)	14(46.7)	16(53.3)
T4	3(0.7)	2(66.7)	1(33.3)
NA	5(1.2)	3(60.0)	2(40.0)
N_stage
N0	222(42.7)	107(48.2)	115(51.8)	0.737
N1	131(31.1)	65(49.6)	66(50.4)
N2	40(9.5)	22(55.0)	18(45.0)
N3	28(6.7)	16(57.1)	12(42.9)
